# Supplementary material for: Association of Gulf War Illness-Related Symptoms with Military Exposures among 1990–1991 Gulf War Veterans Evaluated at the War-Related Illness and Injury Study Center (WRIISC)
Source: Brain Sci. 2022 Feb 27;12(3):321. doi: 10.3390/brainsci12030321 (PMC8946608; doi:10.3390/brainsci12030321)
Supplement: Supplementary file 1 [file brainsci-12-00321-s001.zip]

Archive with 1 entries (1 files):
- brainsci-1578581-supplementary.pdf
